# Supplementary material for: Genomic Landscape of Branchio-Oto-Renal Syndrome through Whole-Genome Sequencing: A Single Rare Disease Center Experience in South Korea
Source: Int J Mol Sci. 2024 Jul 26;25(15):8149. doi: 10.3390/ijms25158149 (PMC11311636; doi:10.3390/ijms25158149)
Supplement: Supplementary file 1 [file ijms-25-08149-s001.zip]

Archive with 1 entries (1 files):
- ijms-3113068-supplementary.pdf
